# Supplementary material for: Mobility Requirements and Joint Loading during Straight Walking and 90° Turns in Healthy Older People and Those with Hip Osteoarthritis
Source: J Clin Med. 2024 Aug 25;13(17):5021. doi: 10.3390/jcm13175021 (PMC11396374; doi:10.3390/jcm13175021)
Supplement: Supplementary file 1 [file jcm-13-05021-s001.zip]

Archive with 1 entries (1 files):
- jcm-3020908-supplementary.pdf
